# Supplementary material for: How Healthy Are Health-Related Behaviors in University Students: The HOLISTic Study
Source: Nutrients. 2021 Feb 19;13(2):675. doi: 10.3390/nu13020675 (PMC7926492; doi:10.3390/nu13020675)
Supplement: Supplementary file 1 [file nutrients-13-00675-s001.zip]

Archive with 1 entries (1 files):
- nutrients-1067438-supplementary.pdf
